# Supplementary material for: Apolipoprotein F concentration, activity, and the properties of LDL controlling ApoF activation in hyperlipidemic plasma
Source: J Lipid Res. 2022 Jan 8;63(2):100166. doi: 10.1016/j.jlr.2021.100166 (PMC8953654; doi:10.1016/j.jlr.2021.100166)
Supplement: Supplemental Table S1 [file mmc2.xlsx]

## Sheet: Sheet1
Database: SwissProt human protein database
Columns I-Q show the relative protein abundance values for the indicated protein
Sample Identification - #1-3, Control LDL; #4-6, LDL modified by both CETP and LCAT activities for 24 hr; #7-9, LDL modified by CETP only for 24 hr.
Proteins detected in at least one of the samples are reported here.
Protein	accession	Gene	MW	Pep	Pep Unique	Seq Cov	PSMs		Control LFQ intensity			CETP + LCAT LFQ intensity			CETP LFQ intensity		CETP + LCAT/Con		CETP/Con		CETP + LCAT/CETP
		ID	kDa	#	#	%	#	1	2	3	4	5	6	7	8	9	LFQ ratios	p-value	LFQ ratios	p-value	LFQ ratios	p-value
14-3-3 protein sigma	P31947	SFN	27.774	14	12	74.6	34	0	0	0	0	0	0	0	37521000	273540	NQ	NQ	CETP only	0.369223	0	0.369223
14-3-3 protein theta	P27348	YWHAQ	27.764	3	1	13.1	1	0	0	0	0	0	0	0	0	0	NQ	NQ	NQ	NQ	NQ	NQ
14-3-3 protein zeta/delta	P63104	YWHAZ	27.745	7	5	30.6	8	0	0	0	0	0	0	0	0	0	NQ	NQ	NQ	NQ	NQ	NQ
Acetyl-coenzyme A synthetase, cytoplasmic	Q9NR19	ACSS2	78.579	3	3	4.3	17	1584200	42345000	177820	9469000	20578000	25030000	24272000	39071000	51425000	1.24871	0.814337	2.60203	0.212625	0.479899	0.0943466
Actin, alpha skeletal muscle	P68133	ACTA1	42.051	9	2	27.1	4	0	3860600	0	0	0	0	0	5882700	0	0	0.373901	1.52378	0.788096	0	0.373901
Actin, cytoplasmic 1	P60709	ACTB	41.736	14	1	47.5	2	0	0	0	0	0	0	0	0	0	NQ	NQ	NQ	NQ	NQ	NQ
Actin, cytoplasmic 2	P63261	ACTG1	41.792	14	1	47.5	92	1636100	854200	0	1195500	146100	700390	199000	45993000	345400	0.819978	0.803227	18.6875	0.390114	0.0438785	0.385649
ADAMTS-like protein 1	Q8N6G6	ADAMTSL1	193.41	2	2	1.5	6	0	0	0	0	0	2734600	0	0	1308000	CETP + LCAT only	0.373901	CETP only	0.373901	2.09067	0.662428
Alpha-1-acid glycoprotein 1	P02763	ORM1	23.511	6	3	24.9	10	3692500	0	3128400	5161600	1926200	3632900	0	3047300	0	1.57174	0.429519	0.446759	0.458049	3.5181	0.137479
Alpha-1-acid glycoprotein 2	P19652	ORM2	23.602	6	3	30.8	62	6126700	977180	6208100	20917000	14526000	14349000	15513000	7355100	2583000	3.74039	0.0117528	1.91189	0.385026	1.95638	0.135547
Alpha-1-antichymotrypsin	P01011	SERPINA3	47.65	8	8	24.8	19	6802200	0	4984800	4606800	2699200	5270100	5968600	2639500	3398500	1.06695	0.909552	1.01863	0.975812	1.04743	0.888261
Alpha-1-antitrypsin	P01009	SERPINA1	46.736	32	32	66.7	846	319890000	317880000	316130000	266970000	230940000	257630000	270010000	162560000	245740000	0.792054	0.00366718	0.711091	0.0477333	1.11386	0.494426
Alpha-1B-glycoprotein	P04217	A1BG	54.253	3	3	7.5	16	2033200	6779200	7218300	0	2730500	998760	0	5482000	8244300	0.232632	0.0899657	0.856251	0.806585	0.271687	0.261446
Alpha-2-antiplasmin	P08697	SERPINF2	54.565	3	3	11.4	26	2535400	1576400	1614300	2039800	3257100	3257600	3825000	1537500	2925900	1.49395	0.139869	1.44748	0.310136	1.03211	0.914872
Alpha-2-HS-glycoprotein	P02765	AHSG	39.34	9	9	39.8	60	12695000	483330	11491000	3698100	1517100	11761000	3151400	7351300	301370	0.68815	0.633761	0.437956	0.352021	1.57128	0.61042
Alpha-enolase	P06733	ENO1	47.168	7	7	25.6	20	1810900	0	0	0	323120	5495100	0	4671800	0	3.21289	0.516582	2.57982	0.598561	1.24539	0.879482
Angiotensinogen	P01019	AGT	53.154	8	8	23.1	71	1118700	836170	617670	8886800	6342800	11451000	6119600	3177600	1757700	10.3713	0.00560432	4.29727	0.0939689	2.41346	0.0561899
Annexin A1	P04083	ANXA1	38.714	2	2	9.5	2	0	0	0	0	0	0	0	0	0	NQ	NQ	NQ	NQ	NQ	NQ
Annexin A2	P07355	ANXA2	38.604	10	10	39.5	40	4205100	910840	0	0	0	8053600	0	6624800	966160	1.57422	0.758392	1.48379	0.751212	1.06095	0.965872
Antithrombin-III	P01008	SERPINC1	52.602	13	13	40.5	64	5688300	5022200	4249900	9146400	4670400	9258900	7712200	3417300	6611700	1.54245	0.159416	1.18588	0.531039	1.30068	0.421112
Apolipoprotein A-I	P02647	APOA1	30.777	39	39	83.9	1224	1148700000	1089400000	1145000000	2178200000	2150100000	2140200000	508730000	988820000	1134300000	1.912	1.32263e-06	0.77794	0.257862	2.45778	0.00250548
Apolipoprotein A-II	P02652	APOA2	11.175	10	10	69	192	217260000	235220000	162370000	452380000	412300000	329610000	245580000	264750000	669670000	1.94241	0.0102644	1.91917	0.249659	1.01211	0.97501
Apolipoprotein A-IV	P06727	APOA4	45.398	43	43	74	994	172280000	188150000	200480000	643270000	726380000	959720000	84636000	121200000	217310000	4.15284	0.00344084	0.754392	0.319129	5.50488	0.0034624
Apolipoprotein B-100	P04114	APOB	515.6	649	643	88.5	113320	4873000000	5198000000	5061000000	4850000000	4603900000	4017400000	4885800000	4237600000	4215700000	0.890252	0.104316	0.881516	0.066834	1.00991	0.900401
Apolipoprotein C-I	P02654	APOC1	9.3318	7	7	39.8	237	288750000	379770000	284570000	761120000	656900000	337450000	353990000	314480000	406090000	1.84187	0.111095	1.12745	0.377673	1.63366	0.156212
Apolipoprotein C-II	P02655	APOC2	11.284	8	8	59.4	263	159580000	157810000	107360000	548400000	666290000	425960000	427880000	595440000	1169300000	3.86263	0.00476766	5.16214	0.0589564	0.74826	0.477359
Apolipoprotein C-III	P02656	APOC3	10.852	9	9	58.6	394	1701300000	1431200000	1593900000	6108500000	5860200000	4361700000	3792900000	3580600000	5049500000	3.45515	0.00217228	2.62843	0.00526984	1.31453	0.141592
Apolipoprotein C-IV	P55056	APOC4	14.553	9	9	44.9	175	45523000	69884000	71032000	452580000	512200000	284760000	245290000	308770000	437720000	6.70214	0.00666966	5.3196	0.00936691	1.2599	0.386834
Apolipoprotein D	P05090	APOD	21.275	17	17	63	1368	3721400000	4738700000	5136200000	3982400000	4680700000	4112900000	3823800000	2887100000	7146700000	0.939667	0.593949	1.01922	0.951983	0.921949	0.796783
Apolipoprotein E	P02649	APOE	36.154	29	25	76.7	1277	744250000	2004900000	2039300000	1714300000	1686100000	1484200000	548850000	416430000	421680000	1.02008	0.944445	0.289647	0.0571289	3.5218	0.000159225
Apolipoprotein F	Q13790	APOF	35.399	6	6	33.4	204	83325000	114320000	76057000	95040000	145800000	117540000	89897000	109100000	169600000	1.30938	0.207577	1.34671	0.302156	0.972281	0.909537
Apolipoprotein L1	O14791	APOL1	43.974	26	26	62.6	336	41189000	57111000	52626000	463800000	367080000	324840000	72098000	40100000	66530000	7.65753	0.0012688	1.18421	0.444991	6.46636	0.001531
Apolipoprotein M	O95445	APOM	21.253	15	15	75	532	1665300000	2160500000	1771500000	1159500000	1239200000	927970000	866510000	1384800000	2990600000	0.594335	0.0129152	0.936507	0.865651	0.634629	0.37909
Apolipoprotein(a)	P08519	LPA	501.31	17	17	40.3	154	6397600	8227300	4884300	6062400	4679000	4453300	10040000	4060600	5130400	0.778848	0.257312	0.98574	0.966564	0.790115	0.519693
Arginase-1	P05089	ARG1	34.735	4	4	21.7	10	2098900	1175300	0	0	0	8854000	0	608430	664770	2.70417	0.570464	0.388858	0.358547	6.95413	0.441241
Beta-2-glycoprotein 1	P02749	APOH	38.298	16	16	55.4	214	32276000	24881000	25240000	46243000	26520000	38056000	36507000	27012000	20531000	1.34494	0.201612	1.02006	0.921116	1.31849	0.292389
Beta-2-microglobulin	P61769	B2M	13.714	3	3	35.3	31	61804000	44115000	31089000	28694000	20835000	25664000	0	46662000	60032000	0.548822	0.0884178	0.778743	0.644082	0.704754	0.597596
Beta-actin-like protein 2	Q562R1	ACTBL2	42.003	3	1	11.2	3	0	6300600	0	0	0	2722500	0	33527000	0	0.432102	0.629681	5.32124	0.46951	0.0812032	0.411596
BPI fold-containing family B member 1	Q8TDL5	BPIFB1	52.441	10	10	34.1	25	0	0	0	2740000	4527900	5023200	166740	0	0	CETP + LCAT only	0.0041073	CETP only	0.373901	73.7142	0.00436804
Calmodulin-like protein 3	P27482	CALML3	16.891	4	4	45	6	0	0	0	0	0	0	0	0	0	NQ	NQ	NQ	NQ	NQ	NQ
Calmodulin-like protein 5	Q9NZT1	CALML5	15.892	6	6	61	21	10545000	5393700	1343600	875960	823190	2531400	1927300	15020000	2446700	0.244791	0.185087	1.12219	0.895694	0.218137	0.306645
Carbonic anhydrase 2	P00918	CA2	29.246	2	2	13.5	3	0	0	0	0	0	0	0	0	0	NQ	NQ	NQ	NQ	NQ	NQ
Carboxypeptidase B2	Q96IY4	CPB2	48.424	3	3	13.9	8	0	0	0	6921700	6504800	4607400	1677100	1592300	1624200	CETP + LCAT only	0.00107915	CETP only	3.16413e-07	3.6852	0.00355346
Caspase-14	P31944	CASP14	27.679	4	4	19	11	7000700	2415100	466600	0	529480	723230	1400800	0	1515300	0.126762	0.213964	0.29508	0.309574	0.429584	0.35691
Cathelicidin antimicrobial peptide	P49913	CAMP	19.301	11	11	37.6	170	288500000	317820000	288190000	307250000	248660000	213350000	461820000	309170000	744910000	0.859979	0.224588	1.69467	0.181009	0.507461	0.129295
CD5 antigen-like	O43866	CD5L	38.087	3	3	14.4	6	608160	0	0	2203900	0	621080	0	0	1210000	4.64513	0.342467	1.98961	0.67973	2.33469	0.52307
CD59 glycoprotein	P13987	CD59	14.177	2	2	18.8	13	6935800	8893600	6634000	0	3405000	5381900	0	6517600	12922000	0.391165	0.0573166	0.86539	0.803776	0.45201	0.429896
Ceruloplasmin	P00450	CP	122.2	15	15	21.3	73	1920800	1467700	2160300	4273200	3784800	4562200	6655300	2842000	3373600	2.2744	0.00149978	2.31958	0.113783	0.980522	0.948416
Cholesteryl ester transfer protein	P11597	CETP	54.756	7	7	25.2	21	100340	0	0	6114300	1644800	3325700	0	61454	114570	110.472	0.0484001	1.75428	0.620311	62.9732	0.0493634
Clusterin	P10909	CLU	52.494	13	13	26.9	160	25381000	35602000	34451000	26568000	23609000	28224000	31737000	25492000	23767000	0.821521	0.180359	0.848712	0.299241	0.967961	0.770578
Cofilin-1	P23528	CFL1	18.502	2	2	23.5	4	0	476370	0	0	0	0	0	4108800	0	0	0.373901	8.62523	0.429432	0	0.373901
Complement C1s subcomponent	P09871	C1S	76.684	3	3	6.5	2	0	0	0	0	0	0	0	0	0	NQ	NQ	NQ	NQ	NQ	NQ
Complement C3	P01024	C3	187.15	66	66	47.4	1029	860420000	673230000	670360000	1163600000	834550000	981140000	1552300000	1008700000	1111500000	1.35176	0.0861586	1.66628	0.0515323	0.811243	0.295101
Complement C4-A	P0C0L4	C4A	192.78	24	2	20.6	70	15446000	7468000	6022100	9509300	14761000	12723000	19173000	9966500	8653900	1.27845	0.462024	1.3061	0.540733	0.97883	0.94519
Complement C4-B	P0C0L5	C4B	192.75	25	4	21.4	609	625210000	570370000	445800000	706210000	616420000	651020000	999560000	533470000	686330000	1.20243	0.134542	1.35213	0.260417	0.889288	0.589041
Complement C5	P01031	C5	188.3	6	6	3.5	44	48074000	37599000	56039000	24150000	13409000	25108000	28119000	38957000	44350000	0.442214	0.0156288	0.786285	0.231445	0.562409	0.0553595
Complement component C6	P13671	C6	104.79	3	3	3.7	9	0	607670	1181300	359320	0	0	0	0	0	0.200853	0.257813	0	0.155298	CETP + LCAT only	0.373901
Complement component C8 beta chain	P07358	C8B	67.046	4	4	11	9	0	0	0	1981300	1110300	2538600	0	444520	0	CETP + LCAT only	0.0106947	CETP only	0.373901	12.6658	0.0172839
Complement component C9	P02748	C9	63.173	10	8	28.3	51	1818300	1476100	1797500	11051000	5100400	11109000	1800100	1690700	3291800	5.35368	0.0208078	1.33204	0.34609	4.01917	0.0295152
Cystatin-A	P01040	CSTA	11.006	6	6	74.5	19	7744700	2440000	0	727730	0	20937000	3595900	3172100	4333600	2.12718	0.624707	1.09003	0.901178	1.9515	0.635255
Cystatin-C	P01034	CST3	15.799	3	3	19.2	22	29126000	22439000	38042000	14143000	10034000	10573000	0	17945000	21718000	0.387805	0.0176795	0.442633	0.108451	0.876131	0.822101
Cystatin-M	Q15828	CST6	16.511	2	2	21.5	4	1844100	1071400	0	0	0	4465700	0	0	2397800	1.53171	0.760275	0.822432	0.866304	1.86242	0.704187
Dermcidin	P81605	DCD	11.284	3	3	22.7	84	54587000	57383000	21399000	12827000	28884000	87024000	93905000	64896000	41983000	0.965254	0.954296	1.50548	0.301401	0.641162	0.42535
Desmocollin-1	Q08554	DSC1	99.986	3	3	4.5	3	233870	0	0	0	0	0	0	1350600	0	0	0.373901	5.775	0.46096	0	0.373901
Desmoglein-1	Q02413	DSG1	113.75	7	7	10.3	26	3257700	2492400	1242700	659150	735930	2333400	1274900	3136700	2792600	0.533188	0.246226	1.03023	0.935628	0.517543	0.216642
Desmoplakin	P15924	DSP	331.77	46	46	21.5	103	226930	178080	0	28672	157730	107010	0	10512000	515990	0.724456	0.660352	27.2289	0.359223	0.0266061	0.354681
EGF-containing fibulin-like extracellular matrix protein 1	Q12805	EFEMP1	54.64	2	2	5.3	16	2859200	2871100	2840300	1678500	0	799500	992170	1590500	1547300	0.289128	0.0138173	0.481876	0.00154943	0.600004	0.350647
Elafin	P19957	PI3	12.269	2	2	17.9	3	0	0	0	0	0	0	0	0	0	NQ	NQ	NQ	NQ	NQ	NQ
Elongation factor 1-alpha 1	P68104	EEF1A1	50.14	6	6	20.1	13	0	0	0	0	1304400	0	0	14521000	0	CETP + LCAT only	0.373901	CETP only	0.373901	0.0898285	0.41593
Epiplakin	P58107	EPPK1	555.65	5	1	4.8	8	0	0	0	0	0	0	0	0	0	NQ	NQ	NQ	NQ	NQ	NQ
Fatty acid-binding protein, epidermal	Q01469	FABP5	15.164	13	13	76.3	100	17932000	9340800	4703600	3619600	5526500	78037000	10444000	16999000	19800000	2.72648	0.499259	1.47743	0.34568	1.84542	0.617804
Fibrinogen alpha chain	P02671	FGA	94.972	27	27	38	1367	1607000000	1217000000	1870400000	1022800000	531980000	709280000	675140000	1354400000	1780700000	0.48229	0.0271583	0.811656	0.474433	0.594204	0.217477
Fibronectin	P02751	FN1	262.62	15	15	8.2	97	21090000	5156500	27468000	11185000	582770	7987000	3991600	15413000	10924000	0.367774	0.197893	0.564626	0.352731	0.651358	0.483691
Fructose-bisphosphate aldolase A	P04075	ALDOA	39.42	4	4	20.1	9	0	0	0	0	0	199070	0	6362300	0	CETP + LCAT only	0.373901	CETP only	0.373901	0.031289	0.387755
Galectin-7	P47929	LGALS7	15.075	7	7	71.3	27	229190	0	0	0	0	84400	0	114250000	168420	0.368253	0.585189	499.23	0.373814	0.000737643	0.373269
Gamma-glutamylcyclotransferase	O75223	GGCT	21.007	3	3	18.1	13	6250400	1106000	0	540420	82233	11723000	0	1846600	1504600	1.67822	0.716496	0.455549	0.542422	3.68395	0.47944
Gasdermin-A	Q96QA5	GSDMA	49.364	2	2	7	2	2300300	425570	0	0	0	0	0	0	0	0	0.267866	0	0.267866	NQ	NQ
Glutathione S-transferase P	P09211	GSTP1	23.356	3	3	22.4	8	0	0	0	0	0	3541900	0	10517000	0	CETP + LCAT only	0.373901	CETP only	0.373901	0.336779	0.563759
Glyceraldehyde-3-phosphate dehydrogenase	P04406	GAPDH	36.053	7	7	31.6	40	3323600	1746300	443980	119310	0	9389800	0	12481000	669040	1.72458	0.700368	2.3849	0.571748	0.723124	0.823908
Golgi-associated plant pathogenesis-related protein 1	Q9H4G4	GLIPR2	17.218	2	2	16.9	12	1833700	3167600	0	2183800	0	2080400	3582000	3201100	7163400	0.852618	0.842808	2.78857	0.128679	0.305754	0.0898344
Granulins	P28799	GRN	63.544	2	2	4.9	3	2684700	0	0	0	0	0	1420000	0	0	0	0.373901	0.528923	0.69848	0	0.373901
Haptoglobin	P00738	HP	45.205	21	8	46.3	85	5521600	4617600	19104000	5967500	8947600	13128000	8646800	8650400	13597000	0.958961	0.941533	1.05646	0.917118	0.907714	0.738194
Haptoglobin-related protein	P00739	HPR	39.029	24	11	75.3	390	18733000	23725000	33982000	138990000	98015000	114360000	122450000	76427000	100960000	4.59661	0.00197133	3.92251	0.00606006	1.17185	0.390395
Heat shock 70 kDa protein 1B	P0DMV9	HSPA1B	70.051	4	2	8.3	9	0	0	0	0	0	0	0	0	0	NQ	NQ	NQ	NQ	NQ	NQ
Heat shock 70 kDa protein 6	P17066	HSPA6	71.027	3	1	6.2	1	0	0	0	0	0	487140	0	2065400	0	CETP + LCAT only	0.373901	CETP only	0.373901	0.235857	0.498349
Heat shock cognate 71 kDa protein	P11142	HSPA8	70.897	2	1	3.9	0	0	0	0	0	0	0	0	0	0	NQ	NQ	NQ	NQ	NQ	NQ
Heat shock protein beta-1	P04792	HSPB1	22.782	8	8	73.2	17	3823.6	0	0	0	0	0	0	36979000	0	0	0.373901	9671.25	0.373945	0	0.373901
Heat shock protein HSP 90-beta	P08238	HSP90AB1	83.263	3	3	5.5	5	1801100	0	2526000	4128000	0	0	0	0	0	0.953988	0.968259	0	0.127158	CETP + LCAT only	0.373901
Hemoglobin subunit alpha	P69905	HBA1	15.257	3	2	25.4	8	75019000	0	0	0	0	0	0	1432600	0	0	0.373901	0.0190965	0.382256	0	0.373901
Hemopexin	P02790	HPX	51.676	6	6	21.4	30	2482400	0	6328000	1824700	4714200	4374000	2305900	2352800	1535000	1.23864	0.750148	0.702999	0.663496	1.76194	0.172928
Histone H2A type 1-J	Q99878	HIST1H2AJ	13.936	3	3	27.3	7	0	6463700	0	389670	0	0	0	43091000	0	0.0602859	0.401346	6.66662	0.447887	0.00904296	0.377818
Histone H2B type 1-L	Q99880	HIST1H2BL	13.952	3	2	28.6	12	0	4855300	0	1381900	781480	4883000	0	31565000	5497900	1.45128	0.741161	7.63349	0.337834	0.190119	0.365833
Histone H3.3C	Q6NXT2	H3F3C	15.214	2	2	11.9	6	0	0	0	0	0	0	0	0	0	NQ	NQ	NQ	NQ	NQ	NQ
Histone H4	P62805	HIST1H4A	11.367	5	5	50.5	13	1405500	380500	0	0	554670	0	0	20946000	0	0.310566	0.421408	11.7279	0.412854	0.026481	0.385571
HLA class I histocompatibility antigen, A-24 alpha chain	P05534	HLA-A	40.688	4	3	18.4	22	3687400	3033500	0	2661400	2717800	2952100	4696200	2475100	3324700	1.23961	0.662103	1.5617	0.390274	0.79376	0.331244
HLA class I histocompatibility antigen, B-58 alpha chain	P10319	HLA-B	40.337	2	1	9.4	1	0	0	0	0	0	0	0	0	0	NQ	NQ	NQ	NQ	NQ	NQ
Hyaluronan-binding protein 2	Q14520	HABP2	62.671	2	2	5.2	52	41225000	28560000	10419000	32357000	35557000	95376000	7128600	9691300	167540000	2.03593	0.283187	2.29864	0.553841	0.885713	0.907669
Ig alpha-1 chain C region	P01876	IGHA1	37.654	13	8	54.4	327	46829000	50901000	41858000	76028000	51941000	58628000	72180000	43689000	32285000	1.33677	0.109574	1.06137	0.82572	1.25948	0.407726
Ig gamma-1 chain C region	P0DOX5	IGHG1	49.328	11	5	40.1	276	20508000	11482000	31619000	29716000	31714000	36567000	41556000	42854000	27172000	1.54062	0.136675	1.75419	0.106145	0.878251	0.450529
Ig gamma-2 chain C region	P01859	IGHG2	35.9	8	4	34.4	27	6703900	0	2037900	3119100	8816300	7636000	6556700	13669000	1428200	2.23883	0.242784	2.47705	0.349503	0.903828	0.869068
Ig gamma-3 chain C region	P01860	IGHG3	41.287	9	4	39.5	28	7874300	0	10270000	5862200	8572200	12208000	14209000	11867000	6198100	1.46836	0.476043	1.77875	0.29463	0.825504	0.566133
Ig gamma-4 chain C region	P01861	IGHG4	35.94	8	3	38.2	26	1040300	0	2146300	969430	2067300	1445500	2433400	1128200	1505700	1.40659	0.568763	1.59019	0.439468	0.88454	0.717127
Ig kappa chain C region	P01834	IGKC	11.765	8	2	82.2	287	224270000	244840000	344040000	143690000	175670000	155840000	228900000	269960000	392460000	0.584394	0.0417924	1.09613	0.693527	0.533142	0.0501305
Ig kappa chain V-III region B6	P01619	IGKV3D-20	12.557	2	2	32.8	10	1874100	2805500	0	2758400	1817400	0	0	2379700	4793000	0.977819	0.977553	1.53276	0.633144	0.637947	0.617867
Ig kappa chain V-III region VG	A0A0A0MRZ8	IGKV3D-11	12.625	2	2	26.1	3	0	0	0	0	0	0	0	0	0	NQ	NQ	NQ	NQ	NQ	NQ
Ig lambda-6 chain C region	P0DOY3	IGLC6	11.265	5	2	74.5	184	168260000	155730000	228090000	114680000	147200000	134230000	201090000	247580000	343240000	0.717487	0.0986017	1.43441	0.167166	0.500196	0.0370974
Ig mu chain C region	P01871	IGHM	49.439	4	4	14.8	15	1968400	1517000	2932000	925760	702590	1204200	0	646560	940600	0.441386	0.0538319	0.247321	0.0325363	1.78467	0.255938
Immunoglobulin lambda-like polypeptide 5	P0DOX8	IGLL5	22.83	5	2	35.6	7	0	0	0	3240100	181560	1741400	12187000	0	16102000	CETP + LCAT only	0.123085	CETP only	0.123679	0.182511	0.192815
Indian hedgehog protein	Q14623	IHH	45.25	2	2	10.5	12	1030800	1444200	0	2318300	3002900	2556000	0	2269500	4344300	3.18271	0.019119	2.67224	0.356886	1.19102	0.756921
Inter-alpha-trypsin inhibitor heavy chain H1	P19827	ITIH1	101.39	2	2	3.4	18	4774000	5412900	6872500	3424300	2594200	1818000	0	1717000	3572000	0.459366	0.0165897	0.310034	0.0311147	1.48166	0.494479
Inter-alpha-trypsin inhibitor heavy chain H4	Q14624	ITIH4	103.36	20	20	28.2	138	19339000	10147000	32054000	13147000	4679800	9431200	4111200	18678000	5381800	0.442931	0.168524	0.457767	0.23075	0.967591	0.956665
Interleukin-36 gamma	Q9NZH8	IL36G	18.721	3	3	26.6	4	1275200	0	0	0	0	1573500	0	2044500	0	1.23392	0.890034	1.60328	0.765503	0.769626	0.864019
Involucrin	P07476	IVL	68.478	6	6	12.5	11	0	0	0	0	0	0	0	0	0	NQ	NQ	NQ	NQ	NQ	NQ
Junction plakoglobin	P14923	JUP	81.744	11	11	22.4	18	605750	203160	0	0	0	0	0	8530000	241240	0	0.204383	10.8433	0.398328	0	0.355954
Keratinocyte proline-rich protein	Q5T749	KPRP	64.135	6	6	15.9	25	1417000	1033800	1101200	3239500	1744000	1526500	3068700	4371600	1458800	1.83277	0.148168	2.50538	0.104204	0.731535	0.470318
Kininogen-1	P01042	KNG1	71.957	11	11	20	98	23154000	18798000	25350000	17978000	12290000	15954000	16157000	25949000	17410000	0.686785	0.0508079	0.884313	0.514064	0.776631	0.273955
Lactotransferrin	P02788	LTF	78.181	13	13	25.9	25	4674500	139980	0	0	0	39851	0	67108	5592800	0.00827732	0.358495	1.1756	0.912425	0.00704093	0.369265
L-lactate dehydrogenase A chain	P00338	LDHA	36.688	6	6	18.4	15	50021	0	0	0	0	0	0	5030400	0	0	0.373901	100.566	0.378213	0	0.373901
L-selectin	P14151	SELL	42.187	2	2	7	6	0	0	0	5931900	4055500	3801200	5588500	2182200	876420	CETP + LCAT only	0.00238911	CETP only	0.109428	1.59459	0.332806
Lysozyme C	P61626	LYZ	16.537	4	4	40.5	45	27363000	10966000	12586000	4906600	3179200	10275000	4457400	12646000	11224000	0.360617	0.126545	0.556366	0.26376	0.648164	0.372111
Macrophage-capping protein	P40121	CAPG	38.498	2	2	6.3	1	0	0	0	0	0	0	0	0	0	NQ	NQ	NQ	NQ	NQ	NQ
Microtubule-actin cross-linking factor 1, isoforms 1/2/3/5	Q9UPN3	MACF1	838.3	2	2	0.6	11	23483000	19811000	21457000	9941800	8834100	11356000	0	19705000	20261000	0.46535	0.000859921	0.617226	0.28795	0.753938	0.650406
Myosin-9	P35579	MYH9	226.53	3	3	2.6	2	0	0	0	0	0	0	0	0	0	NQ	NQ	NQ	NQ	NQ	NQ
N-acetylmuramoyl-L-alanine amidase	Q96PD5	PGLYRP2	62.216	4	4	16.5	11	514250	0	0	3180300	1747200	3161800	2634100	1439800	2062400	15.7303	0.00747199	11.9325	0.00824321	1.31827	0.32939
Neutrophil defensin 3	P59666	DEFA3	10.245	2	2	19.1	27	17898000	16050000	15207000	3046300	0	3124100	8617500	27620000	19053000	0.125529	0.000385038	1.12482	0.731247	0.1116	0.0428511
Neutrophil gelatinase-associated lipocalin	P80188	LCN2	22.588	3	3	26.8	6	1620700	940970	0	0	0	0	0	2587600	0	0	0.143332	1.01012	0.9934	0	0.373901
Nipped-B-like protein	Q6KC79	NIPBL	316.05	2	2	1.6	5	0	4016000	2796400	2448600	0	0	0	0	0	0.359433	0.370156	0	0.128706	CETP + LCAT only	0.373901
Obscurin-like protein 1	O75147	OBSL1	206.94	2	2	2.2	16	7521500	3109700	2404400	5302700	31249000	0	6071500	25984000	0	2.80399	0.468027	2.45907	0.472904	1.14026	0.909927
Peptidyl-prolyl cis-trans isomerase A	P62937	PPIA	18.012	5	5	46.1	7	0	0	0	0	0	0	0	0	0	NQ	NQ	NQ	NQ	NQ	NQ
Peroxiredoxin-2	P32119	PRDX2	21.892	2	1	14.6	3	0	0	0	0	0	0	0	0	0	NQ	NQ	NQ	NQ	NQ	NQ
Phosphatidylcholine-sterol acyltransferase	P04180	LCAT	49.577	9	9	32.7	101	13909000	9353900	9683100	36795000	21584000	31353000	13235000	7698800	10282000	2.72361	0.015604	0.947484	0.803546	2.87457	0.0145527
Phosphoglycerate kinase 1	P00558	PGK1	44.614	5	5	15.3	11	28404000	113390000	225510000	0	0	42804000	109530000	254170000	13101000	0.116536	0.139847	1.02586	0.973732	0.113598	0.194396
Plakophilin-1	Q13835	PKP1	82.86	5	5	9.9	7	0	0	0	0	0	0	0	0	0	NQ	NQ	NQ	NQ	NQ	NQ
Plasma protease C1 inhibitor	P05155	SERPING1	55.154	2	2	4.4	2	494690	0	0	0	437710	418190	1723900	0	0	1.73017	0.610317	3.48481	0.530761	0.496491	0.650666
Plasminogen	P00747	PLG	90.568	4	4	4.3	37	16697000	20060000	16187000	12195000	8254500	10420000	11413000	13147000	29523000	0.583059	0.0115318	1.02151	0.951746	0.57078	0.258596
Platelet basic protein	P02775	PPBP	13.894	4	4	37.5	21	13765000	9171000	8509000	5981000	5078600	3073400	5240000	0	6151600	0.449451	0.0362947	0.362271	0.0575125	1.24065	0.685981
Platelet-activating factor acetylhydrolase	Q13093	PLA2G7	50.077	24	24	66.4	295	35792000	49260000	25455000	47792000	33863000	45409000	51248000	22322000	20190000	1.14983	0.534187	0.848453	0.669975	1.3552	0.366072
Plectin	Q15149	PLEC	531.78	5	1	1.5	1	0	0	0	0	0	0	0	0	0	NQ	NQ	NQ	NQ	NQ	NQ
Prelamin-A/C	P02545	LMNA	74.139	2	2	3	3	0	0	0	0	0	0	0	0	0	NQ	NQ	NQ	NQ	NQ	NQ
Prenylcysteine oxidase 1	Q9UHG3	PCYOX1	56.639	26	26	65.5	648	85763000	81228000	53469000	94829000	74096000	90456000	128710000	60880000	75918000	1.17654	0.337031	1.20434	0.54798	0.976923	0.928933
Prolactin-inducible protein	P12273	PIP	16.572	4	4	35.6	7	4689200	524130	247290	307260	259880	384230	0	0	456070	0.174224	0.354662	0.0835198	0.312515	2.08602	0.350354
Protein AMBP	P02760	AMBP	38.999	16	16	53.1	201	58310000	42817000	72615000	28007000	20377000	25758000	10199000	45439000	32739000	0.426736	0.0202687	0.508668	0.101379	0.838929	0.676176
Protein MENT	Q9BUN1	MENT	36.769	4	4	14.4	32	3121600	4849300	0	12164000	6835600	8583700	7658900	4357500	13700000	3.4605	0.0365342	3.22629	0.127334	1.0726	0.853162
Protein POF1B	Q8WVV4	POF1B	68.064	3	3	6.3	4	0	0	0	0	0	0	0	0	0	NQ	NQ	NQ	NQ	NQ	NQ
Protein S100-A11	P31949	S100A11	11.74	5	5	67.6	8	0	0	0	0	0	0	0	0	0	NQ	NQ	NQ	NQ	NQ	NQ
Protein S100-A7	P31151	S100A7	11.471	5	5	55.4	14	4357000	0	0	189270	1485100	0	242270	36588000	0	0.384294	0.589234	8.45313	0.426542	0.0454618	0.389937
Protein S100-A8	P05109	S100A8	10.834	6	6	48.4	18	5956600	0	0	0	0	0	0	49945000	514300	0	0.373901	8.47116	0.424119	0	0.367304
Protein S100-A9	P06702	S100A9	13.242	7	7	45.6	47	29662000	4616300	1139900	0	5011200	1687400	0	271460000	2959700	0.189129	0.35234	7.74799	0.42815	0.0244101	0.377585
Protein-glutamine gamma-glutamyltransferase E	Q08188	TGM3	76.631	2	2	3.9	2	2172800	0	0	0	0	5358800	0	675440	1752000	2.46631	0.610981	1.11719	0.928278	2.20759	0.62671
Prothrombin	P00734	F2	70.036	2	2	5.1	2	0	0	3076100	1671500	0	0	0	0	0	0.543383	0.708774	0	0.373901	CETP + LCAT only	0.373901
Purine nucleoside phosphorylase	P00491	PNP	32.118	2	2	6.6	3	0	0	0	0	0	0	0	0	0	NQ	NQ	NQ	NQ	NQ	NQ
Retinol-binding protein 4	P02753	RBP4	23.01	12	12	73.6	197	95506000	45051000	116190000	44347000	18048000	40578000	22795000	73623000	46330000	0.401068	0.086545	0.555987	0.213766	0.721362	0.474773
Secreted phosphoprotein 24	Q13103	SPP2	24.337	3	3	16.6	3	0	777700	2289600	0	0	0	0	0	1004100	0	0.202888	0.327356	0.411552	0	0.373901
Selenoprotein P	P49908	SEPP1	43.173	3	3	10.5	22	4331000	5317500	0	2631100	3037300	3677500	4816600	1291400	4710700	0.968638	0.954497	1.12128	0.855008	0.863865	0.702771
Serotransferrin	P02787	TF	77.063	28	28	46.6	161	3985300	1149100	11381000	4717700	8487700	9305200	5657200	4937800	2687300	1.36301	0.584143	0.804237	0.751607	1.69478	0.13966
Serpin B3	P29508	SERPINB3	44.564	18	7	50.5	89	5034700	350580	0	0	137790	1783000	0	45394000	376320	0.356674	0.538977	8.49915	0.424618	0.0419658	0.387297
Serpin B4	P48594	SERPINB4	44.853	17	6	53.6	28	0	0	0	0	0	0	0	0	0	NQ	NQ	NQ	NQ	NQ	NQ
Serum amyloid A-1 protein	P0DJI8	SAA1	13.532	7	4	56.6	134	45504000	49249000	40583000	111550000	114720000	72930000	166260000	120810000	136580000	2.21079	0.0161691	3.13036	0.0020912	0.706243	0.0934217
Serum amyloid A-2 protein	P0DJI9	SAA2	13.527	4	1	36.1	6	0	0	0	7821200	8992400	0	0	2410300	0	CETP + LCAT only	0.118043	CETP only	0.373901	6.97573	0.177186
Serum amyloid A-4 protein	P35542	SAA4	14.746	6	6	43.8	351	408880000	519300000	509060000	1413300000	1435100000	935330000	1335700000	1051100000	2507000000	2.63264	0.00939075	3.405	0.0614449	0.773168	0.478991
Serum paraoxonase/arylesterase 1	P27169	PON1	39.731	10	10	45.9	111	12074000	7735500	6683900	7754600	5930000	6066500	8309800	4095600	4005900	0.74551	0.26859	0.619449	0.197456	1.20351	0.508811
Small proline-rich protein 2B	P35325	SPRR2B	7.9754	5	0	79.2	1	0	0	0	0	0	0	0	0	0	NQ	NQ	NQ	NQ	NQ	NQ
Small proline-rich protein 2D	P22532	SPRR2D	7.9053	6	2	79.2	15	802450	405980	0	0	0	0	0	13096000	0	0	0.157049	10.8372	0.415964	0	0.373901
Small proline-rich protein 2E	P22531	SPRR2E	7.8553	5	1	79.2	2	0	0	0	0	0	0	0	0	0	NQ	NQ	NQ	NQ	NQ	NQ
Son of sevenless homolog 1	Q07889	SOS1	152.46	2	2	1.4	13	0	92251000	172550000	80376000	31056000	0	0	0	2057600	0.420814	0.405785	0.00777036	0.153808	54.1563	0.194397
Sonic hedgehog protein	Q15465	SHH	49.607	6	6	18.2	18	0	0	0	13424000	9707300	2111300	0	0	0	CETP + LCAT only	0.0648381	CETP only	NQ	CETP + LCAT only	0.0648381
Suprabasin	Q6UWP8	SBSN	60.54	3	3	18.3	6	674600	510410	0	0	0	805000	0	976770	1034800	0.679319	0.725738	1.69751	0.521243	0.400185	0.402322
Tetranectin	P05452	CLEC3B	22.537	5	3	28.7	26	7867600	4026500	8419400	3332500	0	4946400	0	7523500	7858900	0.407557	0.116331	0.75725	0.602819	0.538206	0.467168
Thioredoxin	P10599	TXN	11.737	3	3	29.5	4	0	0	0	0	0	0	0	0	0	NQ	NQ	NQ	NQ	NQ	NQ
Tissue factor pathway inhibitor	P10646	TFPI	35.015	5	5	20.7	43	13619000	17893000	8551000	7371100	7505700	5555900	12471000	5177300	4298900	0.510014	0.0776367	0.547817	0.181836	0.930993	0.858994
Transthyretin	P02766	TTR	15.887	10	10	69.4	296	313820000	344330000	320940000	152870000	167420000	169670000	136840000	220690000	377470000	0.500424	0.000104764	0.750697	0.316415	0.666612	0.312373
Triosephosphate isomerase	P60174	TPI1	30.791	6	6	29	22	3550600	1376800	814820	0	0	12482000	0	3383800	2857700	2.17372	0.624532	1.08695	0.907289	1.99984	0.653218
Tubulin alpha-1B chain	P68363	TUBA1B	50.151	4	1	12	1	0	0	0	0	0	0	0	0	0	NQ	NQ	NQ	NQ	NQ	NQ
Tubulin alpha-4A chain	P68366	TUBA4A	49.924	5	2	15.6	8	0	0	0	0	0	0	0	0	0	NQ	NQ	NQ	NQ	NQ	NQ
Tubulin beta-4B chain	P68371	TUBB4B	49.83	4	2	15.1	11	0	0	0	0	0	0	0	0	0	NQ	NQ	NQ	NQ	NQ	NQ
Ubiquitin-60S ribosomal protein L40	P62987	UBA52	14.728	2	2	19.5	17	4263900	2910300	0	0	0	17120000	3934600	8505400	3575100	2.38633	0.600817	2.23232	0.219289	1.06899	0.953403
Vitamin D-binding protein	P02774	GC	52.917	4	4	9.7	9	658920	0	1948300	0	0	1830300	1320100	0	0	0.702012	0.772306	0.506325	0.584231	1.38649	0.832219
Vitronectin	P04004	VTN	54.305	10	10	25.9	137	43314000	48826000	46831000	53935000	38701000	59562000	34834000	41944000	55771000	1.09518	0.53096	0.953789	0.753144	1.14824	0.495882
Zinc-alpha-2-glycoprotein	P25311	AZGP1	34.258	8	8	36.9	21	7695400	819550	582580	963010	639300	3441500	285280	1787400	1623500	0.554415	0.616826	0.406284	0.491546	1.3646	0.677975
Immunoglobulin kappa light chain	P0DOX7	na	23.379	7	1	40.7	5	1920500	0	2514500	0	1252400	0	0	2987100	3626900	0.28239	0.287797	1.49132	0.619334	0.189356	0.208511
Immunoglobulin alpha-2 heavy chain	P0DOX2	na	48.934	7	1	25.7	25	3979100	2106600	3329300	4659100	2469500	4418300	5269500	2770300	3162600	1.22644	0.46663	1.18985	0.564774	1.03075	0.91744
Calmodulin-3	P0DP25	calm3	16.837	3	3	30.9	5	0	0	0	0	0	0	0	0	0	NQ	NQ	NQ	NQ	NQ	NQ
